# Supplementary material for: Nutritional Status Predicts Fatty Acid Uptake from Fish and Soybean Oil Supplements for Treatment of Cancer-Related Fatigue: Results from a Phase II Nationwide Study
Source: Nutrients. 2021 Dec 31;14(1):184. doi: 10.3390/nu14010184 (PMC8747418; doi:10.3390/nu14010184)
Supplement: Supplementary file 1 [file nutrients-14-00184-s001.zip]

Archive with 1 entries (1 files):
- nutrients-1503220-supplementary.pdf
